# Supplementary material for: Novel 3D-Printed Replica Plate Device Ensures High-Throughput Antibacterial Screening of Halophilic Bacteria
Source: Mar Drugs. 2025 Jul 23;23(8):295. doi: 10.3390/md23080295 (PMC12387310; doi:10.3390/md23080295)
Supplement: Supplementary file 1 [file marinedrugs-23-00295-s001.zip]

Archive with 9 entries (9 files):
- marinedrugs-3767148-Supplementary_Materials/Petri_plate_replicator_handle.blend
- marinedrugs-3767148-Supplementary_Materials/Petri_plate_replicator_handle.stl
- marinedrugs-3767148-Supplementary_Materials/Petri_plate_replicator_metal_pins.blend
- marinedrugs-3767148-Supplementary_Materials/Petri_plate_replicator_metal_pins.stl
- marinedrugs-3767148-Supplementary_Materials/Petri_plate_replicator_plastic_pins_1mm_2mm_3mm.blend
- marinedrugs-3767148-Supplementary_Materials/Petri_plate_replicator_plasticl_pins_1mm.stl
- marinedrugs-3767148-Supplementary_Materials/Petri_plate_replicator_plasticl_pins_2mm.stl
- marinedrugs-3767148-Supplementary_Materials/Petri_plate_replicator_plasticl_pins_3mm.stl
- marinedrugs-3767148-Supplementary_Materials/Supplementary_materials.pdf
